# Supplementary material for: Metabolic and Risk Profiles of Lean and Non-Lean Hepatic Steatosis among US Adults
Source: Nutrients. 2023 Jun 23;15(13):2856. doi: 10.3390/nu15132856 (PMC10343664; doi:10.3390/nu15132856)
Supplement: Supplementary file 1 [file nutrients-15-02856-s001.zip]

Archive with 1 entries (1 files):
- nutrients-2465758-supplementary.pdf
